# Supplementary material for: Integrative taxonomy of Tetraplosphaeriaceae from the Nujiang River Basin, China, reveals two new species and a new record
Source: MycoKeys. 2026 Jun 18;134:249–74. doi: 10.3897/mycokeys.134.194692 (PMC13306207; doi:10.3897/mycokeys.134.194692)
Supplement: XML Treatment for Tetraploa [file mycokeys.134.194692-treatment1.xml]

<!DOCTYPE tp:taxon-treatment
  PUBLIC "-//TaxonX//DTD Taxonomic Treatment Publishing DTD v0 20100105//EN" "tax-treatment-NSO.dtd">
<tp:taxon-treatment xmlns:tp="http://www.plazi.org/taxpub"><tp:treatment-meta><kwd-group><label>Taxon classification</label><kwd>
                <named-content content-type="kingdom">Fungi</named-content>
              </kwd><kwd>
                <named-content content-type="order">Pleosporales</named-content>
              </kwd><kwd>
                <named-content content-type="family">Tetraplosphaeriaceae</named-content>
              </kwd></kwd-group><mixed-citation publication-type="journal"><person-group><name><surname>Ma</surname><given-names>Xue-Ling</given-names></name><name><surname>Zhu</surname><given-names>Ming-Jun</given-names></name><name><surname>Ma</surname><given-names>Feng-Xiang</given-names></name><name><surname>Chen</surname><given-names>Mei-Rui</given-names></name><name><surname>Luo</surname><given-names>Zong-Long</given-names></name><name><surname>Shen</surname><given-names>Hong-Wei</given-names></name></person-group><article-title>Integrative taxonomy of <tp:taxon-name><tp:taxon-name-part taxon-name-part-type="family" reg="Tetraplosphaeriaceae">Tetraplosphaeriaceae</tp:taxon-name-part></tp:taxon-name> from the Nujiang River Basin, China, reveals two new species and a new record</article-title><source>MycoKeys</source><day>18</day><month>06</month><year>2026</year><volume>134</volume><fpage>249</fpage><lpage>274</lpage><pub-id pub-id-type="doi">10.3897/mycokeys.134.194692</pub-id></mixed-citation></tp:treatment-meta><tp:nomenclature><tp:taxon-name><object-id xmlns:xlink="http://www.w3.org/1999/xlink" content-type="arpha" xlink:type="simple">32876CE0-186C-5A77-8BA7-2E4A64D7E28D</object-id>
                    		<tp:taxon-name-part taxon-name-part-type="genus" reg="Tetraploa">Tetraploa</tp:taxon-name-part>
                    	</tp:taxon-name><tp:taxon-authority>Berk. &amp; Broome</tp:taxon-authority></tp:nomenclature><tp:treatment-sec sec-type="Notes"><title>Notes.</title><p><italic><tp:taxon-name><tp:taxon-name-part taxon-name-part-type="genus" reg="Tetraploa">Tetraploa</tp:taxon-name-part></tp:taxon-name></italic> is the type genus of the family <tp:taxon-name><tp:taxon-name-part taxon-name-part-type="family" reg="Tetraplosphaeriaceae">Tetraplosphaeriaceae</tp:taxon-name-part></tp:taxon-name> (<xref ref-type="bibr" rid="B9">Dong et al. 2020</xref>; <xref ref-type="bibr" rid="B14">Hongsanan et al. 2020</xref>; <xref ref-type="bibr" rid="B19">Li et al. 2020</xref>, <xref ref-type="bibr" rid="B20">2021</xref>; <xref ref-type="bibr" rid="B48">Tang et al. 2023</xref>; <xref ref-type="bibr" rid="B22">Liao et al. 2024</xref>). The genus was originally introduced by <xref ref-type="bibr" rid="B4">Berkeley and Broome (1850)</xref>, with <italic><tp:taxon-name><tp:taxon-name-part taxon-name-part-type="genus" reg="Tetraploa">T.</tp:taxon-name-part> <tp:taxon-name-part taxon-name-part-type="species" reg="aristata">aristata</tp:taxon-name-part></tp:taxon-name></italic> designated as the type species. The asexual morph of <italic><tp:taxon-name><tp:taxon-name-part taxon-name-part-type="genus" reg="Tetraploa">Tetraploa</tp:taxon-name-part></tp:taxon-name></italic> is characterized by micronematous or no conidiophores, monoblastic conidiogenous cells, and tetraploate conidia composed of 4-euseptate, short-cylindrical, brown, vertical columns which are verrucose at the base, and with 4-setose, divergent, short or long septate appendages at the apex (<xref ref-type="bibr" rid="B47">Tanaka et al. 2009</xref>; <xref ref-type="bibr" rid="B19">Li et al. 2020</xref>; <xref ref-type="bibr" rid="B21">Liao et al. 2022</xref>, <xref ref-type="bibr" rid="B22">2024</xref>). Species of <italic><tp:taxon-name><tp:taxon-name-part taxon-name-part-type="genus" reg="Tetraploa">Tetraploa</tp:taxon-name-part></tp:taxon-name></italic> occur as endophytes or saprobes on plant leaves and stems in both terrestrial and aquatic habitats (<xref ref-type="bibr" rid="B1">Ando 1992</xref>; <xref ref-type="bibr" rid="B9">Dong et al. 2020</xref>; <xref ref-type="bibr" rid="B17">Hyde et al. 2020</xref>; <xref ref-type="bibr" rid="B20">Li et al. 2021</xref>). They are commonly associated with bamboo and other herbaceous hosts (<xref ref-type="bibr" rid="B32">Phookamsak et al. 2022</xref>), as well as decaying wood (<xref ref-type="bibr" rid="B21">Liao et al. 2022</xref>; <xref ref-type="bibr" rid="B30">Nuñez Otaño et al. 2022</xref>; <xref ref-type="bibr" rid="B18">Kundu et al. 2024</xref>; <xref ref-type="bibr" rid="B51">Wang et al. 2024</xref>; <xref ref-type="bibr" rid="B44">Shen et al. 2025</xref>). According to Index Fungorum (accessed on March 2026), 52 species epithets are currently recognized in <italic><tp:taxon-name><tp:taxon-name-part taxon-name-part-type="genus" reg="Tetraploa">Tetraploa</tp:taxon-name-part></tp:taxon-name></italic>.</p></tp:treatment-sec><ref-list><ref id="B9"><mixed-citation xmlns:xlink="http://www.w3.org/1999/xlink" xlink:type="simple">Dong W, Wang B, Hyde KD, McKenzie EHC, Raja HA, Tanaka K, Abdel-Wahab MA, Abdel-Aziz FA, Doilom M, Phookamsak R, Hongsanan S, Wanasinghe DN, Yu XD, Wang GN, Yang H, Yang J, Thambugala KM, Tian Q, Luo ZL, Yang JB, Miller AN, Fournier J, Boonmee S, Hu DM, Nalumpang S, Zhang H (2020) Freshwater <tp:taxon-name><tp:taxon-name-part taxon-name-part-type="class">Dothideomycetes</tp:taxon-name-part></tp:taxon-name>. Fungal Diversity 105: 319–575. <ext-link xlink:href="10.1007/s13225-020-00463-5" ext-link-type="doi" xlink:type="simple">https://doi.org/10.1007/s13225-020-00463-5</ext-link></mixed-citation></ref><ref id="B14"><mixed-citation xmlns:xlink="http://www.w3.org/1999/xlink" xlink:type="simple">Hongsanan S, Hyde KD, Phookamsak R, Wanasinghe DN, McKenzie EHC, Sarma VV, Boonmee S, Lucking R, Bhat DJ, Liu NG, Tennakoon DS, Pem DS, Karunarathna A, Jiang SH, Jones EBG, Phillips AJL, Manawasinghe IS, Tibpromma S, Jayasiri SC, Sandamali DS, Jayawardena RS, Wijayawardene NN, Ekanayaka AH, Jeewon R, Lu YZ, Dissanayake AJ, Zeng XY, Luo ZL, Tian Q, Phukhamsakda C, Thambugala KM, Dai DQ, Chethana KWT, Samarakoon MC, Ertz D, Bao DF, Doilom M, Liu JK, Perez-Ortega S, Suija A, Senwanna C, Wijesinghe SN, Konta S, Niranjan M, Zhang SN, Ariyawansa HA, Jiang HB, Zhang JF, Norphanphoun C, de Silva NI, Thiyagaraja V, Zhang H, Bezerra JDP, Miranda-Gonzalez R, Aptroot A, Kashiwadani H, Harishchandra D, Serusiaux E, Aluthmuhandiram JVS, Abeywickrama PD, Devadatha B, Wu HX, Moon KH, Gueidan C, Schumm F, Bundhun D, Mapook A, Monkai J, Chomnunti P, Suetrong S, Chaiwan N, Dayarathne MC, Yang J, Rathnayaka AR, Bhunjun CS, Xu JC, Zheng JS, Liu GL, Feng Y, Xie N (2020) Refined families of <tp:taxon-name><tp:taxon-name-part taxon-name-part-type="class">Dothideomycetes</tp:taxon-name-part></tp:taxon-name>: <tp:taxon-name><tp:taxon-name-part taxon-name-part-type="subclass">Dothideomycetidae</tp:taxon-name-part></tp:taxon-name> and <tp:taxon-name><tp:taxon-name-part taxon-name-part-type="subclass">Pleosporomycetidae</tp:taxon-name-part></tp:taxon-name>. Mycosphere 11(1): 1553–2107. <ext-link xlink:href="10.5943/mycosphere/11/1/13" ext-link-type="doi" xlink:type="simple">https://doi.org/10.5943/mycosphere/11/1/13</ext-link></mixed-citation></ref><ref id="B19"><mixed-citation xmlns:xlink="http://www.w3.org/1999/xlink" xlink:type="simple">Li WL, Bao DF, Bhat DJ, Su HY (2020) <italic><tp:taxon-name><tp:taxon-name-part taxon-name-part-type="genus">Tetraploa</tp:taxon-name-part> <tp:taxon-name-part taxon-name-part-type="species">aquatica</tp:taxon-name-part></tp:taxon-name></italic> (<tp:taxon-name><tp:taxon-name-part taxon-name-part-type="family">Tetraplosphaeriaceae</tp:taxon-name-part></tp:taxon-name>), a new freshwater fungal species from Yunnan Province, China. Phytotaxa 459: 181–189. <ext-link xlink:href="10.11646/phytotaxa.459.2.8" ext-link-type="doi" xlink:type="simple">https://doi.org/10.11646/phytotaxa.459.2.8</ext-link></mixed-citation></ref><ref id="B20"><mixed-citation xmlns:xlink="http://www.w3.org/1999/xlink" xlink:type="simple">Li WL, Bao DF, Liu NG, Hyde KD, Liu JK (2021) <italic><tp:taxon-name><tp:taxon-name-part taxon-name-part-type="genus">Aquatisphaeria</tp:taxon-name-part> <tp:taxon-name-part taxon-name-part-type="species">thailandica</tp:taxon-name-part></tp:taxon-name></italic> gen. et sp. nov. (<tp:taxon-name><tp:taxon-name-part taxon-name-part-type="family">Tetraplosphaeriaceae</tp:taxon-name-part></tp:taxon-name>, <tp:taxon-name><tp:taxon-name-part taxon-name-part-type="order">Pleosporales</tp:taxon-name-part></tp:taxon-name>) from freshwater habitat in Thailand. Phytotaxa 513(2): 118–128. <ext-link xlink:href="10.11646/phytotaxa.513.2.3" ext-link-type="doi" xlink:type="simple">https://doi.org/10.11646/phytotaxa.513.2.3</ext-link></mixed-citation></ref><ref id="B48"><mixed-citation xmlns:xlink="http://www.w3.org/1999/xlink" xlink:type="simple">Tang X, Jeewon R, Lu YZ, Alrefaei AF, Jayawardena RS, Xu RJ, Ma J, Chen XM, Kang JC (2023) Morphophylogenetic evidence reveals four new fungal species within <tp:taxon-name><tp:taxon-name-part taxon-name-part-type="family">Tetraplosphaeriaceae</tp:taxon-name-part></tp:taxon-name> (<tp:taxon-name><tp:taxon-name-part taxon-name-part-type="order">Pleosporales</tp:taxon-name-part></tp:taxon-name>, <tp:taxon-name><tp:taxon-name-part taxon-name-part-type="phylum">Ascomycota</tp:taxon-name-part></tp:taxon-name>) from tropical and subtropical forest in China. MycoKeys 100: 171–204. <ext-link xlink:href="10.3897/mycokeys.100.113141" ext-link-type="doi" xlink:type="simple">https://doi.org/10.3897/mycokeys.100.113141</ext-link></mixed-citation></ref><ref id="B22"><mixed-citation xmlns:xlink="http://www.w3.org/1999/xlink" xlink:type="simple">Liao CF, Yang YH, Dong W, Tangtrakulwanich K, Zhang YX, Khan S, Nadir S, Kandawatte-Wedaralalage TC, Doilom M (2024) <italic><tp:taxon-name><tp:taxon-name-part taxon-name-part-type="genus">Tetraploa</tp:taxon-name-part> <tp:taxon-name-part taxon-name-part-type="species">wurfbainiae</tp:taxon-name-part></tp:taxon-name></italic> sp. nov. (<tp:taxon-name><tp:taxon-name-part taxon-name-part-type="family">Tetraplosphaeriaceae</tp:taxon-name-part></tp:taxon-name>, <tp:taxon-name><tp:taxon-name-part taxon-name-part-type="order">Pleosporales</tp:taxon-name-part></tp:taxon-name>) isolated from <italic><tp:taxon-name><tp:taxon-name-part taxon-name-part-type="genus">Wurfbainia</tp:taxon-name-part> <tp:taxon-name-part taxon-name-part-type="species">villosa</tp:taxon-name-part></tp:taxon-name></italic> in Guangdong, China. New Zealand Journal of Botany 62(2–3): 303–316. <ext-link xlink:href="10.1080/0028825X.2024.2311964" ext-link-type="doi" xlink:type="simple">https://doi.org/10.1080/0028825X.2024.2311964</ext-link></mixed-citation></ref><ref id="B4"><mixed-citation xmlns:xlink="http://www.w3.org/1999/xlink" xlink:type="simple">Berkeley MJ, Broome CE (1850) XL.—Notices of British fungi. Annals and magazine of natural history 5(30): 455–466. <ext-link xlink:href="10.1080/03745486009494947" ext-link-type="doi" xlink:type="simple">https://doi.org/10.1080/03745486009494947</ext-link></mixed-citation></ref><ref id="B47"><mixed-citation xmlns:xlink="http://www.w3.org/1999/xlink" xlink:type="simple">Tanaka K, Hirayama K, Yonezawa H, Hatakeyama S, Harada Y, Sano T, Shirouzu T, Hosoya T (2009) Molecular taxonomy of bambusicolous fungi: <tp:taxon-name><tp:taxon-name-part taxon-name-part-type="family">Tetraplosphaeriaceae</tp:taxon-name-part></tp:taxon-name>, a new pleosporalean family with <italic><tp:taxon-name><tp:taxon-name-part taxon-name-part-type="genus">Tetraploa</tp:taxon-name-part></tp:taxon-name></italic>-like anamorphs. Studies in mycology 64(1): 175–209. <ext-link xlink:href="10.3114/sim.2009.64.10" ext-link-type="doi" xlink:type="simple">https://doi.org/10.3114/sim.2009.64.10</ext-link></mixed-citation></ref><ref id="B21"><mixed-citation xmlns:xlink="http://www.w3.org/1999/xlink" xlink:type="simple">Liao CF, Dong W, Chethana KWT, Phookamsak R, Suwannarach N, Doilom M (2022) Morphological and phylogenetic evidence reveal <italic><tp:taxon-name><tp:taxon-name-part taxon-name-part-type="genus">Tetraploa</tp:taxon-name-part> <tp:taxon-name-part taxon-name-part-type="species">cylindrica</tp:taxon-name-part></tp:taxon-name></italic> sp. nov. (<tp:taxon-name><tp:taxon-name-part taxon-name-part-type="family">Tetraplosphaeriaceae</tp:taxon-name-part></tp:taxon-name>, <tp:taxon-name><tp:taxon-name-part taxon-name-part-type="order">Pleosporales</tp:taxon-name-part></tp:taxon-name>) from <italic><tp:taxon-name><tp:taxon-name-part taxon-name-part-type="genus">Saccharum</tp:taxon-name-part> <tp:taxon-name-part taxon-name-part-type="species">arundinaceum</tp:taxon-name-part></tp:taxon-name></italic> (<tp:taxon-name><tp:taxon-name-part taxon-name-part-type="family">Poaceae</tp:taxon-name-part></tp:taxon-name>) in Yunnan Province, China. Phytotaxa 554(2): 189–200. <ext-link xlink:href="10.11646/phytotaxa.554.2.7" ext-link-type="doi" xlink:type="simple">https://doi.org/10.11646/phytotaxa.554.2.7</ext-link></mixed-citation></ref><ref id="B1"><mixed-citation xmlns:xlink="http://www.w3.org/1999/xlink" xlink:type="simple">Ando K (1992) A study of terrestrial aquatic hyphomycetes. Transactions of the Mycological Society of Japan 33: 415–425.</mixed-citation></ref><ref id="B17"><mixed-citation xmlns:xlink="http://www.w3.org/1999/xlink" xlink:type="simple">Hyde KD, Dong Y, Phookamsak R, Jeewon R, Bhat DJ, Jones EBG, Liu NG, Abeywickrama PD, Mapook A, Wei D, Perera RH, Manawasinghe IS, Pem D, Bundhun D, Karunarathna A, Ekanayaka AH, Bao DF, Li JF, Samarakoon MC, Chaiwan N, Lin CG, Phutthacharoen K, Zhang SN, Senanayake IC, Goonasekara ID, Thambugala KM, Phukhamsakda C, Tennakoon DS, Jiang HB, Yang J, Zeng M, Huanraluek N, Liu JK, Wijesinghe SN, Tian Q, Boonmee S, Huang SK, Thiyagaraja V, Luo YZ, Jayawardena RS, Dong W, Yang EF, Singh SK, Singh SM, Rana S, Lad SS, Anand G, Devadatha B, Niranjan M, Sarma VV, Liimatainen K, Aguirre-Hudson B, Niskanen T, Overall A, Mendes-Alvarenga RL, Gibertoni TB, Pfleiger WP, Horváth E, Imre A, Alves AL, Santos ACS, Tiago PV, Bulgakov TS, Wanasinghe DN, Bahkali AH, Doilom M, Elgorban AM, Maharachchikumbura SSN, Rajeshkumar KC, Haelewaters D, Mortimer PE, Zhao Q, Lumyong S, Xu JC, Sheng J (2020) Fungal diversity notes 1151–1276: taxonomic and phylogenetic contributions on genera and species of fungal taxa. Fungal diversity 100(1): 5–277. <ext-link xlink:href="10.1007/s13225-020-00439-5" ext-link-type="doi" xlink:type="simple">https://doi.org/10.1007/s13225-020-00439-5</ext-link></mixed-citation></ref><ref id="B32"><mixed-citation xmlns:xlink="http://www.w3.org/1999/xlink" xlink:type="simple">Phookamsak R, Jiang H, Suwannarach N, Lumyong S, Xu J, Xu S, Liao CF, Chomnunti P (2022) Bambusicolous fungi in <tp:taxon-name><tp:taxon-name-part taxon-name-part-type="order">Pleosporales</tp:taxon-name-part></tp:taxon-name>: Introducing four novel taxa and a new habitat record for <italic><tp:taxon-name><tp:taxon-name-part taxon-name-part-type="genus">Anastomitrabeculia</tp:taxon-name-part> <tp:taxon-name-part taxon-name-part-type="species">didymospora</tp:taxon-name-part></tp:taxon-name></italic>. Journal of Fungi 8(6): 630. <ext-link xlink:href="10.3390/jof8060630" ext-link-type="doi" xlink:type="simple">https://doi.org/10.3390/jof8060630</ext-link></mixed-citation></ref><ref id="B30"><mixed-citation xmlns:xlink="http://www.w3.org/1999/xlink" xlink:type="simple">Nuñez Otaño NB, Bianchinotti MV, Romero IC, Perez Pincheira E, Saxena RK, Saparrat MCN (2022) Fossil <italic><tp:taxon-name><tp:taxon-name-part taxon-name-part-type="genus">Tetraploa</tp:taxon-name-part></tp:taxon-name></italic> redefinition and potential contribution of dark pigments for the preservation of its spores in the fossil record. Mycosphere 13(2): 188–206. <ext-link xlink:href="10.5943/mycosphere/si/1f/6" ext-link-type="doi" xlink:type="simple">https://doi.org/10.5943/mycosphere/si/1f/6</ext-link></mixed-citation></ref><ref id="B18"><mixed-citation xmlns:xlink="http://www.w3.org/1999/xlink" xlink:type="simple">Kundu S, Bianchinotti MV, Khan MA (2024) The first evidence of saprophytic <italic><tp:taxon-name><tp:taxon-name-part taxon-name-part-type="genus">Tetraploa</tp:taxon-name-part></tp:taxon-name></italic> on Siwalik (Late Miocene) monocot leaf from western Himalaya and its role in palaeoecology reconstruction. Fungal Biology 128(3): 1742–1750. <ext-link xlink:href="10.1016/j.funbio.2024.03.006" ext-link-type="doi" xlink:type="simple">https://doi.org/10.1016/j.funbio.2024.03.006</ext-link></mixed-citation></ref><ref id="B51"><mixed-citation xmlns:xlink="http://www.w3.org/1999/xlink" xlink:type="simple">Wang WP, Hyde KD, Bao DF, Wanasinge DN, Lin CG, Shen HW, Lu YZ, Zhang ZQ, Su XJ, Li YX, Al-Otibi F, Yang LQ, Luo ZL (2024) Lignicolous freshwater fungi from karst landscapes in Yunnan Province, China. Mycosphere 15(1): 6525–6640. <ext-link xlink:href="10.5943/mycosphere/15/1/29" ext-link-type="doi" xlink:type="simple">https://doi.org/10.5943/mycosphere/15/1/29</ext-link></mixed-citation></ref><ref id="B44"><mixed-citation xmlns:xlink="http://www.w3.org/1999/xlink" xlink:type="simple">Shen HW, Bao DF, Luan S, Wanasinghe DN, Du TY, Hongsanan S, Yang J, Zhang JY, Tang X, Bhat JD, Xu RJ, Wang WP, Su XJ, Li YX, Zhao Q, Liu JK, Lu YZ, Luo ZL, Yang LQ (2025) Taxonomy and phylogeny of lignicolous freshwater fungi from plateau lakes in Yunnan Province, China. Fungal Diversity 1–265. <ext-link xlink:href="10.1007/s13225-025-00564-z" ext-link-type="doi" xlink:type="simple">https://doi.org/10.1007/s13225-025-00564-z</ext-link></mixed-citation></ref></ref-list></tp:taxon-treatment>
