# Supplementary material for: Integrative taxonomy of Tetraplosphaeriaceae from the Nujiang River Basin, China, reveals two new species and a new record
Source: MycoKeys. 2026 Jun 18;134:249–74. doi: 10.3897/mycokeys.134.194692 (PMC13306207; doi:10.3897/mycokeys.134.194692)
Supplement: XML Treatment for Tetraploa thailandica [file mycokeys.134.194692-treatment3.xml]

<!DOCTYPE tp:taxon-treatment
  PUBLIC "-//TaxonX//DTD Taxonomic Treatment Publishing DTD v0 20100105//EN" "tax-treatment-NSO.dtd">
<tp:taxon-treatment xmlns:tp="http://www.plazi.org/taxpub"><tp:treatment-meta><kwd-group><label>Taxon classification</label><kwd>
                <named-content content-type="kingdom">Fungi</named-content>
              </kwd><kwd>
                <named-content content-type="order">Pleosporales</named-content>
              </kwd><kwd>
                <named-content content-type="family">Tetraplosphaeriaceae</named-content>
              </kwd></kwd-group><mixed-citation publication-type="journal"><person-group><name><surname>Ma</surname><given-names>Xue-Ling</given-names></name><name><surname>Zhu</surname><given-names>Ming-Jun</given-names></name><name><surname>Ma</surname><given-names>Feng-Xiang</given-names></name><name><surname>Chen</surname><given-names>Mei-Rui</given-names></name><name><surname>Luo</surname><given-names>Zong-Long</given-names></name><name><surname>Shen</surname><given-names>Hong-Wei</given-names></name></person-group><article-title>Integrative taxonomy of <tp:taxon-name><tp:taxon-name-part taxon-name-part-type="family" reg="Tetraplosphaeriaceae">Tetraplosphaeriaceae</tp:taxon-name-part></tp:taxon-name> from the Nujiang River Basin, China, reveals two new species and a new record</article-title><source>MycoKeys</source><day>18</day><month>06</month><year>2026</year><volume>134</volume><fpage>249</fpage><lpage>274</lpage><pub-id pub-id-type="doi">10.3897/mycokeys.134.194692</pub-id></mixed-citation></tp:treatment-meta><tp:nomenclature><tp:taxon-name><object-id xmlns:xlink="http://www.w3.org/1999/xlink" content-type="arpha" xlink:type="simple">C0E71536-7884-54F1-91D9-1CC7F2580BB9</object-id>
                    		<tp:taxon-name-part taxon-name-part-type="genus" reg="Tetraploa">Tetraploa</tp:taxon-name-part> <tp:taxon-name-part taxon-name-part-type="species" reg="thailandica">thailandica</tp:taxon-name-part>
                    	
                    		<object-id xmlns:xlink="http://www.w3.org/1999/xlink" xlink:type="simple">Fungal Names: FN 558591</object-id>
                    	</tp:taxon-name><tp:taxon-authority>D.F. Bao, H Y. Su, K.D. Hyde &amp; Z.L. Luo, Journal of Fungi 7 (8): 669 (2021)</tp:taxon-authority><xref ref-type="fig" rid="F3">Fig. 3</xref></tp:nomenclature><tp:treatment-sec sec-type="Description"><title>Description.</title><p><bold><italic>Saprobic</italic></bold> on submerged decaying wood. Sexual morph: undetermined. Asexual morph: hyphomycetous. <bold><italic>Colonies</italic></bold> effuse and brown or dark greyish brown. <bold><italic>Mycelium</italic></bold> mostly immersed, composed of branched, septate, subhyaline hyphae. <bold><italic>Conidiophores</italic></bold> absent. <bold><italic>Conidiogenous cells</italic></bold> monoblastic. <bold><italic>Conidia</italic></bold> 29–44 × 20–31 µm (x̄ = 37 × 26 µm, n = 30) cylindrical, solitary, dry, septate, grayish-brown, pale brown to subhyaline at the apex when young, and brown to dark brown at maturity, verruculose and composed of 4 closely-adhered vertical columns of cells, each column 3–5-septate, with 2–4 brown to pale brown apical appendages. <bold><italic>Appendages</italic></bold> 19–138 µm long, 5–8 µm wide at the base, gradually tapering to the tip, 1–3 µm wide at the apex.</p><fig id="F3" position="float" orientation="portrait"><object-id xmlns:xlink="http://www.w3.org/1999/xlink" content-type="doi" xlink:type="simple">10.3897/mycokeys.134.194692.figure3</object-id><object-id xmlns:xlink="http://www.w3.org/1999/xlink" content-type="arpha" xlink:type="simple">2248AE79-0A5F-5D8B-9A4D-369637C3FEC9</object-id><label>Figure 3.</label><caption><p><italic><tp:taxon-name><tp:taxon-name-part taxon-name-part-type="genus" reg="Tetraploa">Tetraploa</tp:taxon-name-part> <tp:taxon-name-part taxon-name-part-type="species" reg="thailandica">thailandica</tp:taxon-name-part></tp:taxon-name></italic> (<named-content xmlns:xlink="http://www.w3.org/1999/xlink" content-type="dwc:institutional_code" xlink:title="Cryptogamic Herbarium of Kunming Institute of Botany" xlink:href="https://scientific-collections.gbif.org/institution/a897b083-b832-4395-b663-209d7772a976" xlink:type="simple">HKAS</named-content> 151652). <bold>a</bold>. Colonies on submerged decaying wood; <bold>b–f</bold>. Conidia; <bold>g</bold>. Germinating conidium; <bold>h</bold>. Colonies on PDA (front front); <bold>i</bold>. Colonies on PDA (front reverse). Scale bars: 40 µm (<bold>e</bold>); 60 µm (<bold>b–d</bold>); 80 µm (<bold>f, g</bold>).</p></caption><graphic xmlns:xlink="http://www.w3.org/1999/xlink" xlink:href="mycokeys-134-249-g003.jpg" id="oo_1686778.jpg" position="float" orientation="portrait" xlink:type="simple"><uri content-type="original_file" xlink:type="simple">https://binary.pensoft.net/fig/1686778</uri></graphic></fig></tp:treatment-sec><tp:treatment-sec sec-type="Culture characteristics"><title>Culture characteristics.</title><p>Conidia germinate on water agar within 12 h, and germ tubes produced from both ends. Colonies growing on PDA, and after 3 weeks of incubation at room temperature, the diameter reaches about 2 cm. Mycelia was superficial and circular with the entire margin flat and smooth. The central region of the upper surface is slightly lighter in color, appearing grayish brown, whereas the marginal region is darker, showing grayish green. The lower surface is dark brown to black, and no pigmentation is produced in the culture.</p></tp:treatment-sec><tp:treatment-sec sec-type="Material examined"><title>Material examined.</title><p>China • Yunnan Province, Nujiang River (<named-content xmlns:xlink="http://www.w3.org/1999/xlink" content-type="dwc:verbatimCoordinates" xlink:type="simple">25°14'12"N, 98°50'18"E</named-content>), on submerged decaying wood, 25 February 2025, Wen-Peng Wang, S-7413(<named-content xmlns:xlink="http://www.w3.org/1999/xlink" content-type="dwc:institutional_code" xlink:title="Cryptogamic Herbarium of Kunming Institute of Botany" xlink:href="https://scientific-collections.gbif.org/institution/a897b083-b832-4395-b663-209d7772a976" xlink:type="simple">HKAS</named-content> 151652), living culture, <named-content xmlns:xlink="http://www.w3.org/1999/xlink" content-type="dwc:institutional_code" xlink:title="China General Microbiological Culture Collection Center, Chinese Academy of Sciences" xlink:href="https://scientific-collections.gbif.org/institution/ffff0a26-d2c0-46b3-a359-e9e8310ce20b" xlink:type="simple">CGMCC</named-content> 3.29453 = <abbrev xmlns:xlink="http://www.w3.org/1999/xlink" content-type="institution" xlink:title="Kunming Institute of Botany Culture Collection Center, Kunming, China" xlink:type="simple">KUNCC</abbrev> 25–19660.</p></tp:treatment-sec><tp:treatment-sec sec-type="Notes"><title>Notes.</title><p>In the phylogenetic analyses, our new isolate (<abbrev xmlns:xlink="http://www.w3.org/1999/xlink" content-type="institution" xlink:title="Kunming Institute of Botany Culture Collection Center, Kunming, China" xlink:type="simple">KUNCC</abbrev> 25–19660) clustered with <italic><tp:taxon-name><tp:taxon-name-part taxon-name-part-type="genus" reg="Tetraploa">Tetraploa</tp:taxon-name-part> <tp:taxon-name-part taxon-name-part-type="species" reg="thailandica">thailandica</tp:taxon-name-part></tp:taxon-name></italic> (MFLUCC 21–0030) with 100% <abbrev xmlns:xlink="http://www.w3.org/1999/xlink" xlink:title="Maximum likelihood" xlink:type="simple">ML</abbrev> and 1.00 <abbrev xmlns:xlink="http://www.w3.org/1999/xlink" xlink:title="posterior probabilities" xlink:type="simple">PP</abbrev> (Fig. <xref ref-type="fig" rid="F1">1</xref>). Sequence comparisons revealed only three nucleotide differences in the ITS region and a single nucleotide difference in the LSU region between our isolate and the holotype. Morphologically, our new collection resembled the holotype of <italic><tp:taxon-name><tp:taxon-name-part taxon-name-part-type="genus" reg="Tetraploa">T.</tp:taxon-name-part> <tp:taxon-name-part taxon-name-part-type="species" reg="thailandica">thailandica</tp:taxon-name-part></tp:taxon-name></italic> in having monoblastic polyblastic conidiogenous cells and cylindrical conidia composed of four columns of cells, and with 2–4 apical appendages (<xref ref-type="bibr" rid="B3">Bao et al. 2021</xref>). No significant morphological differences were observed. Based on the morphological and phylogenetic analyses, we therefore identified our new isolate as <italic><tp:taxon-name><tp:taxon-name-part taxon-name-part-type="genus" reg="Tetraploa">T.</tp:taxon-name-part> <tp:taxon-name-part taxon-name-part-type="species" reg="thailandica">thailandica</tp:taxon-name-part></tp:taxon-name></italic>. This represents the first report of this species from China; previously, it was known only from freshwater habitats in Thailand.</p></tp:treatment-sec><tp:treatment-sec><!--Section generated to contain objects referenced in tp:taxon-treatment.--><fig id="F1" position="float" orientation="portrait"><object-id xmlns:xlink="http://www.w3.org/1999/xlink" content-type="doi" xlink:type="simple">10.3897/mycokeys.134.194692.figure1</object-id><object-id xmlns:xlink="http://www.w3.org/1999/xlink" content-type="arpha" xlink:type="simple">D7C3DD29-4B2C-5808-A2B6-6CB9FAD94613</object-id><label>Figure 1.</label><caption><p>RAxML tree based on analysis of combined ITS, LSU, SSU, and <italic>tub</italic>2 dataset. RAxML bootstrap support values equal to or greater than 70% are given before the forward slash. Branches with Bayesian posterior probabilities equal to or higher than 0.95 are given after the forward slash. The tree is rooted to <italic><tp:taxon-name><tp:taxon-name-part taxon-name-part-type="genus" reg="Montanitestudina">Montanitestudina</tp:taxon-name-part> <tp:taxon-name-part taxon-name-part-type="species" reg="hydei">hydei</tp:taxon-name-part></tp:taxon-name></italic> (SQUCC 15173) and <italic><tp:taxon-name><tp:taxon-name-part taxon-name-part-type="genus" reg="Muritestudina">Muritestudina</tp:taxon-name-part> <tp:taxon-name-part taxon-name-part-type="species" reg="chiangraiensis">chiangraiensis</tp:taxon-name-part></tp:taxon-name></italic> (MFLUCC 17–2551). The ex-type strains are in bold and the newly obtained sequences are indicated in red.</p></caption><graphic xmlns:xlink="http://www.w3.org/1999/xlink" xlink:href="mycokeys-134-249-g001.jpg" id="oo_1686776.jpg" position="float" orientation="portrait" xlink:type="simple"><uri content-type="original_file" xlink:type="simple">https://binary.pensoft.net/fig/1686776</uri></graphic></fig></tp:treatment-sec><ref-list><ref id="B3"><mixed-citation xmlns:xlink="http://www.w3.org/1999/xlink" xlink:type="simple">Bao DF, Hyde KD, McKenzie EHC, Jeewon R, Su HY, Nalumpang S, Luo ZL (2021) Biodiversity of lignicolous freshwater hyphomycetes from China and Thailand and description of sixteen species. Journal of Fungi 7(8): 669. <ext-link xlink:href="10.3390/jof7080669" ext-link-type="doi" xlink:type="simple">https://doi.org/10.3390/jof7080669</ext-link></mixed-citation></ref></ref-list></tp:taxon-treatment>
