# Supplementary material for: Integrative taxonomy of Tetraplosphaeriaceae from the Nujiang River Basin, China, reveals two new species and a new record
Source: MycoKeys. 2026 Jun 18;134:249–74. doi: 10.3897/mycokeys.134.194692 (PMC13306207; doi:10.3897/mycokeys.134.194692)
Supplement: XML Treatment for Aquatisphaeria [file mycokeys.134.194692-treatment5.xml]

<!DOCTYPE tp:taxon-treatment
  PUBLIC "-//TaxonX//DTD Taxonomic Treatment Publishing DTD v0 20100105//EN" "tax-treatment-NSO.dtd">
<tp:taxon-treatment xmlns:tp="http://www.plazi.org/taxpub"><tp:treatment-meta><kwd-group><label>Taxon classification</label><kwd>
                <named-content content-type="kingdom">Fungi</named-content>
              </kwd><kwd>
                <named-content content-type="order">Pleosporales</named-content>
              </kwd><kwd>
                <named-content content-type="family">Tetraplosphaeriaceae</named-content>
              </kwd></kwd-group><mixed-citation publication-type="journal"><person-group><name><surname>Ma</surname><given-names>Xue-Ling</given-names></name><name><surname>Zhu</surname><given-names>Ming-Jun</given-names></name><name><surname>Ma</surname><given-names>Feng-Xiang</given-names></name><name><surname>Chen</surname><given-names>Mei-Rui</given-names></name><name><surname>Luo</surname><given-names>Zong-Long</given-names></name><name><surname>Shen</surname><given-names>Hong-Wei</given-names></name></person-group><article-title>Integrative taxonomy of <tp:taxon-name><tp:taxon-name-part taxon-name-part-type="family" reg="Tetraplosphaeriaceae">Tetraplosphaeriaceae</tp:taxon-name-part></tp:taxon-name> from the Nujiang River Basin, China, reveals two new species and a new record</article-title><source>MycoKeys</source><day>18</day><month>06</month><year>2026</year><volume>134</volume><fpage>249</fpage><lpage>274</lpage><pub-id pub-id-type="doi">10.3897/mycokeys.134.194692</pub-id></mixed-citation></tp:treatment-meta><tp:nomenclature><tp:taxon-name><object-id xmlns:xlink="http://www.w3.org/1999/xlink" content-type="arpha" xlink:type="simple">56579AAF-0414-5F7D-8D26-C32A24FECB22</object-id>
                    		<tp:taxon-name-part taxon-name-part-type="genus" reg="Aquatisphaeria">Aquatisphaeria</tp:taxon-name-part>
                    	</tp:taxon-name><tp:taxon-authority>W.L. Li, N.G. Liu &amp; Jian K. Liu, Phytotaxa 513(2): 122 (2021)</tp:taxon-authority></tp:nomenclature><tp:treatment-sec sec-type="Notes"><title>Notes.</title><p><italic><tp:taxon-name><tp:taxon-name-part taxon-name-part-type="genus" reg="Aquatisphaeria">Aquatisphaeria</tp:taxon-name-part></tp:taxon-name></italic> was introduced by <xref ref-type="bibr" rid="B20">Li et al. (2021)</xref> with <italic><tp:taxon-name><tp:taxon-name-part taxon-name-part-type="genus" reg="Aquatisphaeria">A.</tp:taxon-name-part> <tp:taxon-name-part taxon-name-part-type="species" reg="thailandica">thailandica</tp:taxon-name-part></tp:taxon-name></italic> as the type species. The genus is characterized by macronematous, solitary, and unbranched conidiophores, monoblastic, determinate, and terminal conidiogenous cells, and subglobose or turbinate, muriform, dictyoseptate conidia with cylindrical appendages (<xref ref-type="bibr" rid="B20">Li et al. 2021</xref>; <xref ref-type="bibr" rid="B58">Zhao et al. 2024</xref>). Based on morphological and phylogenetic analyses, two species, <italic><tp:taxon-name><tp:taxon-name-part taxon-name-part-type="genus" reg="Aquatisphaeria">A.</tp:taxon-name-part> <tp:taxon-name-part taxon-name-part-type="species" reg="bambusae">bambusae</tp:taxon-name-part></tp:taxon-name> and <tp:taxon-name><tp:taxon-name-part taxon-name-part-type="genus" reg="Aquatisphaeria">A.</tp:taxon-name-part> <tp:taxon-name-part taxon-name-part-type="species" reg="thailandica">thailandica</tp:taxon-name-part></tp:taxon-name></italic>, are currently recognized in <italic><tp:taxon-name><tp:taxon-name-part taxon-name-part-type="genus" reg="Aquatisphaeria">Aquatisphaeria</tp:taxon-name-part></tp:taxon-name></italic> (Index Fungorum, <ext-link xmlns:xlink="http://www.w3.org/1999/xlink" xlink:href="https://indexfungorum.org/" ext-link-type="uri" xlink:type="simple">https://indexfungorum.org/</ext-link>, accessed on March 2026). Species in this genus have been reported from freshwater and terrestrial habitats in China and Thailand (<xref ref-type="bibr" rid="B20">Li et al. 2021</xref>; <xref ref-type="bibr" rid="B58">Zhao et al. 2024</xref>).</p></tp:treatment-sec><ref-list><ref id="B20"><mixed-citation xmlns:xlink="http://www.w3.org/1999/xlink" xlink:type="simple">Li WL, Bao DF, Liu NG, Hyde KD, Liu JK (2021) <italic><tp:taxon-name><tp:taxon-name-part taxon-name-part-type="genus">Aquatisphaeria</tp:taxon-name-part> <tp:taxon-name-part taxon-name-part-type="species">thailandica</tp:taxon-name-part></tp:taxon-name></italic> gen. et sp. nov. (<tp:taxon-name><tp:taxon-name-part taxon-name-part-type="family">Tetraplosphaeriaceae</tp:taxon-name-part></tp:taxon-name>, <tp:taxon-name><tp:taxon-name-part taxon-name-part-type="order">Pleosporales</tp:taxon-name-part></tp:taxon-name>) from freshwater habitat in Thailand. Phytotaxa 513(2): 118–128. <ext-link xlink:href="10.11646/phytotaxa.513.2.3" ext-link-type="doi" xlink:type="simple">https://doi.org/10.11646/phytotaxa.513.2.3</ext-link></mixed-citation></ref><ref id="B58"><mixed-citation xmlns:xlink="http://www.w3.org/1999/xlink" xlink:type="simple">Zhao HJ, Doilom M, Mapook A, Wang G, Hyde KD, Dong W (2024) New insights into <tp:taxon-name><tp:taxon-name-part taxon-name-part-type="family">Tetraplosphaeriaceae</tp:taxon-name-part></tp:taxon-name> based on taxonomic investigations of bambusicolous fungi and freshwater fungi. Journal of Fungi 10(5): 319. <ext-link xlink:href="10.3390/jof10050319" ext-link-type="doi" xlink:type="simple">https://doi.org/10.3390/jof10050319</ext-link></mixed-citation></ref></ref-list></tp:taxon-treatment>
