# Supplementary material for: Integrative taxonomy of Tetraplosphaeriaceae from the Nujiang River Basin, China, reveals two new species and a new record
Source: MycoKeys. 2026 Jun 18;134:249–74. doi: 10.3897/mycokeys.134.194692 (PMC13306207; doi:10.3897/mycokeys.134.194692)
Supplement: XML Treatment for Aquatisphaeria thailandica [file mycokeys.134.194692-treatment6.xml]

<!DOCTYPE tp:taxon-treatment
  PUBLIC "-//TaxonX//DTD Taxonomic Treatment Publishing DTD v0 20100105//EN" "tax-treatment-NSO.dtd">
<tp:taxon-treatment xmlns:tp="http://www.plazi.org/taxpub"><tp:treatment-meta><kwd-group><label>Taxon classification</label><kwd>
                <named-content content-type="kingdom">Fungi</named-content>
              </kwd><kwd>
                <named-content content-type="order">Pleosporales</named-content>
              </kwd><kwd>
                <named-content content-type="family">Tetraplosphaeriaceae</named-content>
              </kwd></kwd-group><mixed-citation publication-type="journal"><person-group><name><surname>Ma</surname><given-names>Xue-Ling</given-names></name><name><surname>Zhu</surname><given-names>Ming-Jun</given-names></name><name><surname>Ma</surname><given-names>Feng-Xiang</given-names></name><name><surname>Chen</surname><given-names>Mei-Rui</given-names></name><name><surname>Luo</surname><given-names>Zong-Long</given-names></name><name><surname>Shen</surname><given-names>Hong-Wei</given-names></name></person-group><article-title>Integrative taxonomy of <tp:taxon-name><tp:taxon-name-part taxon-name-part-type="family" reg="Tetraplosphaeriaceae">Tetraplosphaeriaceae</tp:taxon-name-part></tp:taxon-name> from the Nujiang River Basin, China, reveals two new species and a new record</article-title><source>MycoKeys</source><day>18</day><month>06</month><year>2026</year><volume>134</volume><fpage>249</fpage><lpage>274</lpage><pub-id pub-id-type="doi">10.3897/mycokeys.134.194692</pub-id></mixed-citation></tp:treatment-meta><tp:nomenclature><tp:taxon-name><object-id xmlns:xlink="http://www.w3.org/1999/xlink" content-type="arpha" xlink:type="simple">7FF50FC7-A883-518D-953A-58FB5E5BE640</object-id>
                    		<tp:taxon-name-part taxon-name-part-type="genus" reg="Aquatisphaeria">Aquatisphaeria</tp:taxon-name-part> <tp:taxon-name-part taxon-name-part-type="species" reg="thailandica">thailandica</tp:taxon-name-part>
                    	
                    		<object-id xmlns:xlink="http://www.w3.org/1999/xlink" xlink:type="simple">Fungal Names: FN 839208</object-id>
                    	</tp:taxon-name><tp:taxon-authority>W.L. Li, D.F. Bao &amp; Jian K. Liu, Phytotaxa 513(2): 122 (2021)</tp:taxon-authority><xref ref-type="fig" rid="F5">Fig. 5</xref></tp:nomenclature><tp:treatment-sec sec-type="Description"><title>Description.</title><p><bold><italic>Saprobic</italic></bold> on submerged decaying wood in freshwater habitats. Sexual morph: undetermined. Asexual morph: hyphomycetous. <bold><italic>Colonies</italic></bold> on natural substrata are effuse, scattered, and dark brown to black. <bold><italic>Mycelium</italic></bold> partly immersed, partly superficial, septate, branched, smooth, sub-hyaline to light brown. <bold><italic>Conidiophores</italic></bold> 15–34 × 3–5 µm (x̄ = 24 × 4 µm, n = 15), macronematous, mononematous, solitary, cylindrical, curved at base, unbranched, septate, brown, smooth, thick-walled, and truncate at the apex. <bold><italic>Conidiogenous cells</italic></bold> 3–4 × 2–3 μm monoblastic, determinate, integrated, terminal, subcylindrical, brown. <bold><italic>Conidia</italic></bold> 41–64 × 37–62 µm (x̄ = 51 × 49 µm, n = 30), acrogenous, solitary, subglobose, thin-walled, internally composed of several columns of cells, pale brown when young, dark brown when mature, muriform, dictyoseptate, smooth-walled, with 4–7 (mostly 4) cylindrical, paler brown appendages arising from the conidial apex. <bold><italic>Appendages</italic></bold> 10–66 µm long, 3–6 µm wide at the base, gradually tapering to the tip, 1–3 µm wide at the apex, 1–6-septate.</p><fig id="F5" position="float" orientation="portrait"><object-id xmlns:xlink="http://www.w3.org/1999/xlink" content-type="doi" xlink:type="simple">10.3897/mycokeys.134.194692.figure5</object-id><object-id xmlns:xlink="http://www.w3.org/1999/xlink" content-type="arpha" xlink:type="simple">E26B586E-8A8F-5BA2-AB75-EC6D6B9F7720</object-id><label>Figure 5.</label><caption><p><italic><tp:taxon-name><tp:taxon-name-part taxon-name-part-type="genus" reg="Aquatisphaeria">Aquatisphaeria</tp:taxon-name-part> <tp:taxon-name-part taxon-name-part-type="species" reg="thailandica">thailandica</tp:taxon-name-part></tp:taxon-name></italic> (<named-content xmlns:xlink="http://www.w3.org/1999/xlink" content-type="dwc:institutional_code" xlink:title="Cryptogamic Herbarium of Kunming Institute of Botany" xlink:href="https://scientific-collections.gbif.org/institution/a897b083-b832-4395-b663-209d7772a976" xlink:type="simple">HKAS</named-content> 151663). <bold>a–c</bold>. Colonies on submerged decaying wood; <bold>d–f</bold>. Conidiophores and Conidiogenous cells; <bold>g, h</bold>. Conidiophores and Conidia; <bold>i–m</bold>. Conidia; <bold>n</bold>. germinating conidium; <bold>o</bold>. Colonies on PDA (front front); <bold>p</bold>. Colonies on PDA (front reverse). Scale bars: 10 µm (<bold>d–f, i</bold>); 40 µm (<bold>g, h, j–n</bold>).</p></caption><graphic xmlns:xlink="http://www.w3.org/1999/xlink" xlink:href="mycokeys-134-249-g005.jpg" id="oo_1686780.jpg" position="float" orientation="portrait" xlink:type="simple"><uri content-type="original_file" xlink:type="simple">https://binary.pensoft.net/fig/1686780</uri></graphic></fig></tp:treatment-sec><tp:treatment-sec sec-type="Culture characteristics"><title>Culture characteristics.</title><p>Conidia germinate on water agar within 12 h, and germ tubes are produced from both ends. Colonies growing on PDA, and after 3 weeks of incubation at room temperature, the diameter reaches about 2 cm. Colonies on the medium are circular, floccose to velvety in texture. The surface is grayish white to grayish brown, rough, with dense aerial mycelia, dry in texture, and raised at the center. The colony margin is entire. The reverse is brownish to grayish brown, with conspicuous cracks.</p></tp:treatment-sec><tp:treatment-sec sec-type="Material examined"><title>Material examined.</title><p>China • Yunnan Province, Nujiang River (<named-content xmlns:xlink="http://www.w3.org/1999/xlink" content-type="dwc:verbatimCoordinates" xlink:type="simple">24°46'43"N, 98°54'45"E</named-content>), on submerged decaying wood, 24 February 2025, Wen-Peng Wang, S-7361 (<named-content xmlns:xlink="http://www.w3.org/1999/xlink" content-type="dwc:institutional_code" xlink:title="Cryptogamic Herbarium of Kunming Institute of Botany" xlink:href="https://scientific-collections.gbif.org/institution/a897b083-b832-4395-b663-209d7772a976" xlink:type="simple">HKAS</named-content> 151663), living culture, <named-content xmlns:xlink="http://www.w3.org/1999/xlink" content-type="dwc:institutional_code" xlink:title="China General Microbiological Culture Collection Center, Chinese Academy of Sciences" xlink:href="https://scientific-collections.gbif.org/institution/ffff0a26-d2c0-46b3-a359-e9e8310ce20b" xlink:type="simple">CGMCC</named-content> 3.29448 = <abbrev xmlns:xlink="http://www.w3.org/1999/xlink" content-type="institution" xlink:title="Kunming Institute of Botany Culture Collection Center, Kunming, China" xlink:type="simple">KUNCC</abbrev> 25–19407.</p></tp:treatment-sec><tp:treatment-sec sec-type="Notes"><title>Notes.</title><p>In our phylogenetic analysis, the new isolate (<abbrev xmlns:xlink="http://www.w3.org/1999/xlink" content-type="institution" xlink:title="Kunming Institute of Botany Culture Collection Center, Kunming, China" xlink:type="simple">KUNCC</abbrev> 25–19407) clustered with the <italic><tp:taxon-name><tp:taxon-name-part taxon-name-part-type="genus" reg="Aquatisphaeria">Aquatisphaeria</tp:taxon-name-part> <tp:taxon-name-part taxon-name-part-type="species" reg="thailandica">thailandica</tp:taxon-name-part></tp:taxon-name></italic> (MFLUCC 21–0025 and ZHKUCC 24–0005) with 100% <abbrev xmlns:xlink="http://www.w3.org/1999/xlink" xlink:title="Maximum likelihood" xlink:type="simple">ML</abbrev> and 1.00 <abbrev xmlns:xlink="http://www.w3.org/1999/xlink" xlink:title="posterior probabilities" xlink:type="simple">PP</abbrev> support (Fig. <xref ref-type="fig" rid="F1">1</xref>). The new strain <abbrev xmlns:xlink="http://www.w3.org/1999/xlink" content-type="institution" xlink:title="Kunming Institute of Botany Culture Collection Center, Kunming, China" xlink:type="simple">KUNCC</abbrev> 25–19407 closely resembles <italic><tp:taxon-name><tp:taxon-name-part taxon-name-part-type="genus" reg="Aquatisphaeria">A.</tp:taxon-name-part> <tp:taxon-name-part taxon-name-part-type="species" reg="thailandica">thailandica</tp:taxon-name-part></tp:taxon-name></italic> but can be distinguished from MFLUCC 21–0025 in having larger conidia (41–64 × 37–62 μm vs. 36–50 × 30–47 μm) and larger appendages (10–66 μm vs. 19–29 μm) (<xref ref-type="bibr" rid="B20">Li et al. 2021</xref>). It differs from ZHKUCC 24–0005 by possessing significantly larger conidia (41–64 × 37–62 μm vs. 18–38 × 15–25 μm) and larger appendages (10–66 μm vs. 11–20 × 2.5–4 μm) (<xref ref-type="bibr" rid="B58">Zhao et al. 2024</xref>). The ITS sequence comparison shows that <abbrev xmlns:xlink="http://www.w3.org/1999/xlink" content-type="institution" xlink:title="Kunming Institute of Botany Culture Collection Center, Kunming, China" xlink:type="simple">KUNCC</abbrev> 25–19407 differs from MFLUCC 21–0025 and ZHKUCC 24–0005 by 2% (440/449 bp) and 1% (444/449 bp), respectively, whereas no differences were detected in LSU and SSU sequences. Therefore, based on both morphological similarity and phylogenetic affinity, our new isolate is identified as <italic><tp:taxon-name><tp:taxon-name-part taxon-name-part-type="genus" reg="Aquatisphaeria">A.</tp:taxon-name-part> <tp:taxon-name-part taxon-name-part-type="species" reg="thailandica">thailandica</tp:taxon-name-part></tp:taxon-name></italic>.</p></tp:treatment-sec><tp:treatment-sec><!--Section generated to contain objects referenced in tp:taxon-treatment.--><fig id="F1" position="float" orientation="portrait"><object-id xmlns:xlink="http://www.w3.org/1999/xlink" content-type="doi" xlink:type="simple">10.3897/mycokeys.134.194692.figure1</object-id><object-id xmlns:xlink="http://www.w3.org/1999/xlink" content-type="arpha" xlink:type="simple">D7C3DD29-4B2C-5808-A2B6-6CB9FAD94613</object-id><label>Figure 1.</label><caption><p>RAxML tree based on analysis of combined ITS, LSU, SSU, and <italic>tub</italic>2 dataset. RAxML bootstrap support values equal to or greater than 70% are given before the forward slash. Branches with Bayesian posterior probabilities equal to or higher than 0.95 are given after the forward slash. The tree is rooted to <italic><tp:taxon-name><tp:taxon-name-part taxon-name-part-type="genus" reg="Montanitestudina">Montanitestudina</tp:taxon-name-part> <tp:taxon-name-part taxon-name-part-type="species" reg="hydei">hydei</tp:taxon-name-part></tp:taxon-name></italic> (SQUCC 15173) and <italic><tp:taxon-name><tp:taxon-name-part taxon-name-part-type="genus" reg="Muritestudina">Muritestudina</tp:taxon-name-part> <tp:taxon-name-part taxon-name-part-type="species" reg="chiangraiensis">chiangraiensis</tp:taxon-name-part></tp:taxon-name></italic> (MFLUCC 17–2551). The ex-type strains are in bold and the newly obtained sequences are indicated in red.</p></caption><graphic xmlns:xlink="http://www.w3.org/1999/xlink" xlink:href="mycokeys-134-249-g001.jpg" id="oo_1686776.jpg" position="float" orientation="portrait" xlink:type="simple"><uri content-type="original_file" xlink:type="simple">https://binary.pensoft.net/fig/1686776</uri></graphic></fig></tp:treatment-sec><ref-list><ref id="B20"><mixed-citation xmlns:xlink="http://www.w3.org/1999/xlink" xlink:type="simple">Li WL, Bao DF, Liu NG, Hyde KD, Liu JK (2021) <italic><tp:taxon-name><tp:taxon-name-part taxon-name-part-type="genus">Aquatisphaeria</tp:taxon-name-part> <tp:taxon-name-part taxon-name-part-type="species">thailandica</tp:taxon-name-part></tp:taxon-name></italic> gen. et sp. nov. (<tp:taxon-name><tp:taxon-name-part taxon-name-part-type="family">Tetraplosphaeriaceae</tp:taxon-name-part></tp:taxon-name>, <tp:taxon-name><tp:taxon-name-part taxon-name-part-type="order">Pleosporales</tp:taxon-name-part></tp:taxon-name>) from freshwater habitat in Thailand. Phytotaxa 513(2): 118–128. <ext-link xlink:href="10.11646/phytotaxa.513.2.3" ext-link-type="doi" xlink:type="simple">https://doi.org/10.11646/phytotaxa.513.2.3</ext-link></mixed-citation></ref><ref id="B58"><mixed-citation xmlns:xlink="http://www.w3.org/1999/xlink" xlink:type="simple">Zhao HJ, Doilom M, Mapook A, Wang G, Hyde KD, Dong W (2024) New insights into <tp:taxon-name><tp:taxon-name-part taxon-name-part-type="family">Tetraplosphaeriaceae</tp:taxon-name-part></tp:taxon-name> based on taxonomic investigations of bambusicolous fungi and freshwater fungi. Journal of Fungi 10(5): 319. <ext-link xlink:href="10.3390/jof10050319" ext-link-type="doi" xlink:type="simple">https://doi.org/10.3390/jof10050319</ext-link></mixed-citation></ref></ref-list></tp:taxon-treatment>
