# Supplementary material for: Integrative taxonomy of Tetraplosphaeriaceae from the Nujiang River Basin, China, reveals two new species and a new record
Source: MycoKeys. 2026 Jun 18;134:249–74. doi: 10.3897/mycokeys.134.194692 (PMC13306207; doi:10.3897/mycokeys.134.194692)
Supplement: XML Treatment for Aquatisphaeria fusispora [file mycokeys.134.194692-treatment7.xml]

<!DOCTYPE tp:taxon-treatment
  PUBLIC "-//TaxonX//DTD Taxonomic Treatment Publishing DTD v0 20100105//EN" "tax-treatment-NSO.dtd">
<tp:taxon-treatment xmlns:tp="http://www.plazi.org/taxpub"><tp:treatment-meta><kwd-group><label>Taxon classification</label><kwd>
                <named-content content-type="kingdom">Fungi</named-content>
              </kwd><kwd>
                <named-content content-type="order">Pleosporales</named-content>
              </kwd><kwd>
                <named-content content-type="family">Tetraplosphaeriaceae</named-content>
              </kwd></kwd-group><mixed-citation publication-type="journal"><person-group><name><surname>Ma</surname><given-names>Xue-Ling</given-names></name><name><surname>Zhu</surname><given-names>Ming-Jun</given-names></name><name><surname>Ma</surname><given-names>Feng-Xiang</given-names></name><name><surname>Chen</surname><given-names>Mei-Rui</given-names></name><name><surname>Luo</surname><given-names>Zong-Long</given-names></name><name><surname>Shen</surname><given-names>Hong-Wei</given-names></name></person-group><article-title>Integrative taxonomy of <tp:taxon-name><tp:taxon-name-part taxon-name-part-type="family" reg="Tetraplosphaeriaceae">Tetraplosphaeriaceae</tp:taxon-name-part></tp:taxon-name> from the Nujiang River Basin, China, reveals two new species and a new record</article-title><source>MycoKeys</source><day>18</day><month>06</month><year>2026</year><volume>134</volume><fpage>249</fpage><lpage>274</lpage><pub-id pub-id-type="doi">10.3897/mycokeys.134.194692</pub-id></mixed-citation></tp:treatment-meta><tp:nomenclature><tp:taxon-name><object-id xmlns:xlink="http://www.w3.org/1999/xlink" content-type="arpha" xlink:type="simple">2B4139E4-8666-5EB4-B6D1-D7AC4CAA4054</object-id>
                    		<tp:taxon-name-part taxon-name-part-type="genus" reg="Aquatisphaeria">Aquatisphaeria</tp:taxon-name-part> <tp:taxon-name-part taxon-name-part-type="species" reg="fusispora">fusispora</tp:taxon-name-part>
                    	
                    		<object-id xmlns:xlink="http://www.w3.org/1999/xlink" xlink:type="simple">Fungal Names: FN 573532</object-id>
                    	</tp:taxon-name><tp:taxon-authority>X.L. Ma, H.W. Shen &amp; Z.L. Luo</tp:taxon-authority><tp:taxon-status xmlns:xlink="http://www.w3.org/1999/xlink" xlink:type="simple">sp. nov.</tp:taxon-status><xref ref-type="fig" rid="F6">Fig. 6</xref></tp:nomenclature><tp:treatment-sec sec-type="Etymology"><title>Etymology.</title><p>The specific epithet “<italic>fusispora</italic>” refers to the fusiform shape of the conidia observed in this species.</p><fig id="F6" position="float" orientation="portrait"><object-id xmlns:xlink="http://www.w3.org/1999/xlink" content-type="doi" xlink:type="simple">10.3897/mycokeys.134.194692.figure6</object-id><object-id xmlns:xlink="http://www.w3.org/1999/xlink" content-type="arpha" xlink:type="simple">541F37D9-50D9-5C5A-927A-FAF32CC9E4B6</object-id><label>Figure 6.</label><caption><p><italic><tp:taxon-name><tp:taxon-name-part taxon-name-part-type="genus" reg="Aquatisphaeria">Aquatisphaeria</tp:taxon-name-part> <tp:taxon-name-part taxon-name-part-type="species" reg="fusispora">fusispora</tp:taxon-name-part></tp:taxon-name></italic> (<named-content xmlns:xlink="http://www.w3.org/1999/xlink" content-type="dwc:institutional_code" xlink:title="Cryptogamic Herbarium of Kunming Institute of Botany" xlink:href="https://scientific-collections.gbif.org/institution/a897b083-b832-4395-b663-209d7772a976" xlink:type="simple">HKAS</named-content> 151664, holotype). <bold>a–c</bold>. Colonies on submerged decaying wood; <bold>d–h</bold>. Conidiophores and Conidia; <bold>i–k</bold>. Conidia; <bold>l</bold>. Germinating conidium; <bold>m</bold>. Colonies on PDA (front front); <bold>n</bold>. Colonies on PDA (front reverse). Scale bars: 50 µm (<bold>d–h</bold>); 40 µm (<bold>i–l</bold>).</p></caption><graphic xmlns:xlink="http://www.w3.org/1999/xlink" xlink:href="mycokeys-134-249-g006.jpg" id="oo_1686781.jpg" position="float" orientation="portrait" xlink:type="simple"><uri content-type="original_file" xlink:type="simple">https://binary.pensoft.net/fig/1686781</uri></graphic></fig></tp:treatment-sec><tp:treatment-sec sec-type="Holotype"><title>Holotype.</title><p><named-content xmlns:xlink="http://www.w3.org/1999/xlink" content-type="dwc:institutional_code" xlink:title="Cryptogamic Herbarium of Kunming Institute of Botany" xlink:href="https://scientific-collections.gbif.org/institution/a897b083-b832-4395-b663-209d7772a976" xlink:type="simple">HKAS</named-content> 151664.</p></tp:treatment-sec><tp:treatment-sec sec-type="Description"><title>Description.</title><p><bold><italic>Saprobic</italic></bold> on submerged decaying wood in freshwater habitats. Sexual morph: undetermined. Asexual morph: hyphomycetous. <bold><italic>Mycelium</italic></bold> partly immersed and partly superficial, septate, branched, smooth-walled, subhyaline to pale brown. <bold><italic>Conidiophores</italic></bold> 17–33 × 5–9 μm (x̄= 22 × 7 μm, n = 15), macronematous, mononematous, solitary, cylindrical, erect to slightly curved, unbranched, 2–4-septate, brown to dark brown, smooth, thick-walled, with truncate apex. <bold><italic>Conidiogenous cells</italic></bold> 6.8–7.9 × 4.0–5.7 μm, monoblastic, terminal, integrated, cylindrical, brown to dark brown, sometimes percurrently proliferating. <bold><italic>Conidia</italic></bold> 47–97 × 22–50 μm (x̄ = 76 × 32 μm, n = 30), acrogenous, solitary, initially obovoid, becoming ellipsoidal to fusiform at maturity, composed of a basal cell and multiple columns of cells, sometimes divided into 2–3 separate columns from the base or middle part, smooth, thin-walled, with 2–5 apical appendages; <bold><italic>basal cell</italic></bold> cylindrical, truncate, black or dark brown, 6–8 × 4–6 µm; <bold><italic>column</italic></bold> cylindrical, brown to dark brown, 9–14-septate, 63–95 μm long and 4–8 μm wide (excluding appendages); <bold><italic>appendages</italic></bold> unbranched, hyphae-like, 5–158 μm long, 1–3 μm wide at the apex, 3–6 μm wide at the base, pale brown to brown, 1–18-septate, sometimes surrounded by a gelatinous sheath at the apex.</p></tp:treatment-sec><tp:treatment-sec sec-type="Culture characteristics"><title>Culture characteristics.</title><p>Conidia germinate on water agar within 12 h, and germ tubes are produced from both ends. Colonies growing on PDA, and after 3 weeks of incubation at room temperature, the diameter reaches about 1.5 cm. Colonies on the medium are circular, floccose to velvety in texture, circular, green on both surface and reverse, with dense aerial mycelia and a velvety texture; margins entire.</p></tp:treatment-sec><tp:treatment-sec sec-type="Material examined"><title>Material examined.</title><p>China • Yunnan Province, Nujiang River (<named-content xmlns:xlink="http://www.w3.org/1999/xlink" content-type="dwc:verbatimCoordinates" xlink:type="simple">25°39'7"N, 98°53'8"E</named-content>), on submerged decaying wood, 25 February 2025, Hong-Wei Shen, S-7780 (<named-content xmlns:xlink="http://www.w3.org/1999/xlink" content-type="dwc:institutional_code" xlink:title="Cryptogamic Herbarium of Kunming Institute of Botany" xlink:href="https://scientific-collections.gbif.org/institution/a897b083-b832-4395-b663-209d7772a976" xlink:type="simple">HKAS</named-content> 151664, holotype), ex-type <named-content xmlns:xlink="http://www.w3.org/1999/xlink" content-type="dwc:institutional_code" xlink:title="China General Microbiological Culture Collection Center, Chinese Academy of Sciences" xlink:href="https://scientific-collections.gbif.org/institution/ffff0a26-d2c0-46b3-a359-e9e8310ce20b" xlink:type="simple">CGMCC</named-content> 3.29449.</p></tp:treatment-sec><tp:treatment-sec sec-type="Notes"><title>Notes.</title><p>Phylogenetic analyses showed that <italic><tp:taxon-name><tp:taxon-name-part taxon-name-part-type="genus" reg="Aquatisphaeria">Aquatisphaeria</tp:taxon-name-part> <tp:taxon-name-part taxon-name-part-type="species" reg="fusispora">fusispora</tp:taxon-name-part></tp:taxon-name></italic> clustered with <italic><tp:taxon-name><tp:taxon-name-part taxon-name-part-type="genus" reg="Aquatisphaeria">A.</tp:taxon-name-part> <tp:taxon-name-part taxon-name-part-type="species" reg="bambusae">bambusae</tp:taxon-name-part></tp:taxon-name></italic> and <italic><tp:taxon-name><tp:taxon-name-part taxon-name-part-type="genus" reg="Aquatisphaeria">A.</tp:taxon-name-part> <tp:taxon-name-part taxon-name-part-type="species" reg="thailandica">thailandica</tp:taxon-name-part></tp:taxon-name></italic> and <italic><tp:taxon-name><tp:taxon-name-part taxon-name-part-type="genus" reg="Parapolyplosphaeria">Parapolyplosphaeria</tp:taxon-name-part> <tp:taxon-name-part taxon-name-part-type="species" reg="thailandica">thailandica</tp:taxon-name-part></tp:taxon-name></italic> with 96% <abbrev xmlns:xlink="http://www.w3.org/1999/xlink" xlink:title="Maximum likelihood" xlink:type="simple">ML</abbrev> and 1.00 <abbrev xmlns:xlink="http://www.w3.org/1999/xlink" xlink:title="posterior probabilities" xlink:type="simple">PP</abbrev> support (Fig. <xref ref-type="fig" rid="F1">1</xref>). Morphologically, <italic><tp:taxon-name><tp:taxon-name-part taxon-name-part-type="genus" reg="Aquatisphaeria">A.</tp:taxon-name-part> <tp:taxon-name-part taxon-name-part-type="species" reg="fusispora">fusispora</tp:taxon-name-part></tp:taxon-name></italic> resembles these closely related species in having solitary, unbranched, cylindrical conidiophores, and conidia with appendage (<xref ref-type="bibr" rid="B20">Li et al. 2021</xref>; <xref ref-type="bibr" rid="B48">Tang et al. 2023</xref>; <xref ref-type="bibr" rid="B58">Zhao et al. 2024</xref>; <xref ref-type="bibr" rid="B28">Manawasinghe et al. 2025</xref>). However, <italic><tp:taxon-name><tp:taxon-name-part taxon-name-part-type="genus" reg="Aquatisphaeria">A.</tp:taxon-name-part> <tp:taxon-name-part taxon-name-part-type="species" reg="fusispora">fusispora</tp:taxon-name-part></tp:taxon-name></italic> can be distinguished from <italic><tp:taxon-name><tp:taxon-name-part taxon-name-part-type="genus" reg="Aquatisphaeria">A.</tp:taxon-name-part> <tp:taxon-name-part taxon-name-part-type="species" reg="bambusae">bambusae</tp:taxon-name-part></tp:taxon-name></italic> and <italic><tp:taxon-name><tp:taxon-name-part taxon-name-part-type="genus" reg="Aquatisphaeria">A.</tp:taxon-name-part> <tp:taxon-name-part taxon-name-part-type="species" reg="thailandica">thailandica</tp:taxon-name-part></tp:taxon-name></italic> by ellipsoidal conidia, composed of a basal cell, sometimes divided into 2–3 separate columns from the base or middle part, and the apical appendage may be surrounded by a gelatinous sheath (<xref ref-type="bibr" rid="B20">Li et al. 2021</xref>; <xref ref-type="bibr" rid="B48">Tang et al. 2023</xref>; <xref ref-type="bibr" rid="B58">Zhao et al. 2024</xref>). In contrast, the conidia of <italic><tp:taxon-name><tp:taxon-name-part taxon-name-part-type="genus" reg="Aquatisphaeria">A.</tp:taxon-name-part> <tp:taxon-name-part taxon-name-part-type="species" reg="bambusae">bambusae</tp:taxon-name-part></tp:taxon-name></italic> and <italic><tp:taxon-name><tp:taxon-name-part taxon-name-part-type="genus" reg="Aquatisphaeria">A.</tp:taxon-name-part> <tp:taxon-name-part taxon-name-part-type="species" reg="thailandica">thailandica</tp:taxon-name-part></tp:taxon-name></italic> are globose and the columns of conidia cells not separating, and without any gelatinous sheath at the apex of appendage (<xref ref-type="bibr" rid="B20">Li et al. 2021</xref>; <xref ref-type="bibr" rid="B48">Tang et al. 2023</xref>; <xref ref-type="bibr" rid="B58">Zhao et al. 2024</xref>). Furthermore, <italic><tp:taxon-name><tp:taxon-name-part taxon-name-part-type="genus" reg="Aquatisphaeria">A.</tp:taxon-name-part> <tp:taxon-name-part taxon-name-part-type="species" reg="fusispora">fusispora</tp:taxon-name-part></tp:taxon-name></italic> is distinguished from <italic><tp:taxon-name><tp:taxon-name-part taxon-name-part-type="genus" reg="Parapolyplosphaeria">Parapolyplosphaeria</tp:taxon-name-part> <tp:taxon-name-part taxon-name-part-type="species" reg="thailandica">thailandica</tp:taxon-name-part></tp:taxon-name></italic> which produces muriform, globose, obovoid, pyriform to ellipsoidal conidia, and lacking any columnar structure, and the apical appendages are without any mucilaginous sheath (<xref ref-type="bibr" rid="B28">Manawasinghe et al. 2025</xref>). Based on the distinct morphological characters and clear phylogenetic divergence, <italic><tp:taxon-name><tp:taxon-name-part taxon-name-part-type="genus" reg="Aquatisphaeria">Aquatisphaeria</tp:taxon-name-part> <tp:taxon-name-part taxon-name-part-type="species" reg="furcata">furcata</tp:taxon-name-part></tp:taxon-name></italic> is therefore introduced as a new species.</p></tp:treatment-sec><tp:treatment-sec><!--Section generated to contain objects referenced in tp:taxon-treatment.--><fig id="F1" position="float" orientation="portrait"><object-id xmlns:xlink="http://www.w3.org/1999/xlink" content-type="doi" xlink:type="simple">10.3897/mycokeys.134.194692.figure1</object-id><object-id xmlns:xlink="http://www.w3.org/1999/xlink" content-type="arpha" xlink:type="simple">D7C3DD29-4B2C-5808-A2B6-6CB9FAD94613</object-id><label>Figure 1.</label><caption><p>RAxML tree based on analysis of combined ITS, LSU, SSU, and <italic>tub</italic>2 dataset. RAxML bootstrap support values equal to or greater than 70% are given before the forward slash. Branches with Bayesian posterior probabilities equal to or higher than 0.95 are given after the forward slash. The tree is rooted to <italic><tp:taxon-name><tp:taxon-name-part taxon-name-part-type="genus" reg="Montanitestudina">Montanitestudina</tp:taxon-name-part> <tp:taxon-name-part taxon-name-part-type="species" reg="hydei">hydei</tp:taxon-name-part></tp:taxon-name></italic> (SQUCC 15173) and <italic><tp:taxon-name><tp:taxon-name-part taxon-name-part-type="genus" reg="Muritestudina">Muritestudina</tp:taxon-name-part> <tp:taxon-name-part taxon-name-part-type="species" reg="chiangraiensis">chiangraiensis</tp:taxon-name-part></tp:taxon-name></italic> (MFLUCC 17–2551). The ex-type strains are in bold and the newly obtained sequences are indicated in red.</p></caption><graphic xmlns:xlink="http://www.w3.org/1999/xlink" xlink:href="mycokeys-134-249-g001.jpg" id="oo_1686776.jpg" position="float" orientation="portrait" xlink:type="simple"><uri content-type="original_file" xlink:type="simple">https://binary.pensoft.net/fig/1686776</uri></graphic></fig></tp:treatment-sec><ref-list><ref id="B20"><mixed-citation xmlns:xlink="http://www.w3.org/1999/xlink" xlink:type="simple">Li WL, Bao DF, Liu NG, Hyde KD, Liu JK (2021) <italic><tp:taxon-name><tp:taxon-name-part taxon-name-part-type="genus">Aquatisphaeria</tp:taxon-name-part> <tp:taxon-name-part taxon-name-part-type="species">thailandica</tp:taxon-name-part></tp:taxon-name></italic> gen. et sp. nov. (<tp:taxon-name><tp:taxon-name-part taxon-name-part-type="family">Tetraplosphaeriaceae</tp:taxon-name-part></tp:taxon-name>, <tp:taxon-name><tp:taxon-name-part taxon-name-part-type="order">Pleosporales</tp:taxon-name-part></tp:taxon-name>) from freshwater habitat in Thailand. Phytotaxa 513(2): 118–128. <ext-link xlink:href="10.11646/phytotaxa.513.2.3" ext-link-type="doi" xlink:type="simple">https://doi.org/10.11646/phytotaxa.513.2.3</ext-link></mixed-citation></ref><ref id="B48"><mixed-citation xmlns:xlink="http://www.w3.org/1999/xlink" xlink:type="simple">Tang X, Jeewon R, Lu YZ, Alrefaei AF, Jayawardena RS, Xu RJ, Ma J, Chen XM, Kang JC (2023) Morphophylogenetic evidence reveals four new fungal species within <tp:taxon-name><tp:taxon-name-part taxon-name-part-type="family">Tetraplosphaeriaceae</tp:taxon-name-part></tp:taxon-name> (<tp:taxon-name><tp:taxon-name-part taxon-name-part-type="order">Pleosporales</tp:taxon-name-part></tp:taxon-name>, <tp:taxon-name><tp:taxon-name-part taxon-name-part-type="phylum">Ascomycota</tp:taxon-name-part></tp:taxon-name>) from tropical and subtropical forest in China. MycoKeys 100: 171–204. <ext-link xlink:href="10.3897/mycokeys.100.113141" ext-link-type="doi" xlink:type="simple">https://doi.org/10.3897/mycokeys.100.113141</ext-link></mixed-citation></ref><ref id="B58"><mixed-citation xmlns:xlink="http://www.w3.org/1999/xlink" xlink:type="simple">Zhao HJ, Doilom M, Mapook A, Wang G, Hyde KD, Dong W (2024) New insights into <tp:taxon-name><tp:taxon-name-part taxon-name-part-type="family">Tetraplosphaeriaceae</tp:taxon-name-part></tp:taxon-name> based on taxonomic investigations of bambusicolous fungi and freshwater fungi. Journal of Fungi 10(5): 319. <ext-link xlink:href="10.3390/jof10050319" ext-link-type="doi" xlink:type="simple">https://doi.org/10.3390/jof10050319</ext-link></mixed-citation></ref><ref id="B28"><mixed-citation xmlns:xlink="http://www.w3.org/1999/xlink" xlink:type="simple">Manawasinghe IS, Hyde KD, Wanasinghe DN, Karunarathna SC, Maharachchikumbura SSN, Samarakoon MC, Voglmayr H, Pang KL, Chiang MWL, Jones EBG, Saxena RK, Kumar A, Rajeshkumar KC, Selbmann L, Coleine C, Hu Y, Ainsworth AM, Liimatainen K, Niskanen T, Ralaiveloarisoa A, Arumugam E, Kezo K, Kaliyaperumal M, Gunaseelan S, Dissanayake AJ, Khalid AN, Gajanayake AJ, Flakus A, Armand A, Aptroot A, Rodrigues A, Tsurykau A, López-Villalba Á, Gomes de Farias AR, Sánchez A, Góes-Neto A, Goto BT, de Souza CAF, Chuaseeharonnachai C, Lin CG, Li C, Denchev CM, Guerra-Mateo D, Tennakoon DS, Wei DP, Begerow D, Alves E, Drechsler-Santos ER, Sousa ES, de Medeiros EV, Langer E, Zhang F, de Souza FA, Magurno F, Barreto GG, Moreno G, Mane G, Alves-Silva G, da Silva GA, Xia G, Shen HW, Gui H, Senanayake IC, Luangsa-ard JJ, Liu JW, Liu JK, Ma J, Lin JY, Beserra Jr JEA, Cano-Lira JF, Gené J, Harikrishnan K, Lu L, dos Santos LA, Xu L, Lacerda LT, Gusmão LFP, Cáceres MES, Câmara MPS, de Barros-Barreto MBB, Calabon MS, Kukwa M, Kemler M, de Melo MP, Ghobad-Nejhad M, Luo M, Ding M, Doilom M, Phonemany M, Usman M, Thongklang N, Boonyuen N, Ashtekar N, Kularathnage ND, Sruthi OP, Kwantong P, Ansil PA, Kooij PW, Zhao Q, Alfenas RF, de Oliveira RJV, Singh R, da Silva RMF, Avchar R, Morey R, Sharma R, Xu RJ, da Silveira RMB, Xu RF, Jayawardena RS, Nanu S, Nuankaew S, Tibpromma S, Boonmie S, Somrithipol S, Varghese S, Moreira SI, Rajwar S, He SC, Arun Kumar TK, Denchev TT, Luangharn T, de Oliveira TGL, Du TY, Wen TC, Du T, Wu T, Sri-Indrasutdhi V, Doyle VP, Baulin V, Dong W, Li WL, Lu WH, Tian W, dos Vieira WA, von Brackel W, Yu XD, Zhang X, Liu XF, Peng XC, Chen Y, Yang Y, Gao Y, Xiong YR, Shu Y, Lu YZ, Shen YM, Zhou Y, Zhang YX, Zhang W, Luo ZL, Madushani MA, Cheewangkoon R, Song JG, Xu B (2025) Fungal diversity notes 1818–1918: taxonomic and phylogenetic contributions on genera and species of fungi. Fungal Diversity 130(1): 1–261. <ext-link xlink:href="10.1007/s13225-024-00541-y" ext-link-type="doi" xlink:type="simple">https://doi.org/10.1007/s13225-024-00541-y</ext-link></mixed-citation></ref></ref-list></tp:taxon-treatment>
