# Supplementary material for: Integrative taxonomy of Tetraplosphaeriaceae from the Nujiang River Basin, China, reveals two new species and a new record
Source: MycoKeys. 2026 Jun 18;134:249–74. doi: 10.3897/mycokeys.134.194692 (PMC13306207; doi:10.3897/mycokeys.134.194692)
Supplement: XML Treatment for Aquatisphaeria compacta [file mycokeys.134.194692-treatment8.xml]

<!DOCTYPE tp:taxon-treatment
  PUBLIC "-//TaxonX//DTD Taxonomic Treatment Publishing DTD v0 20100105//EN" "tax-treatment-NSO.dtd">
<tp:taxon-treatment xmlns:tp="http://www.plazi.org/taxpub"><tp:treatment-meta><kwd-group><label>Taxon classification</label><kwd>
                <named-content content-type="kingdom">Fungi</named-content>
              </kwd><kwd>
                <named-content content-type="order">Pleosporales</named-content>
              </kwd><kwd>
                <named-content content-type="family">Tetraplosphaeriaceae</named-content>
              </kwd></kwd-group><mixed-citation publication-type="journal"><person-group><name><surname>Ma</surname><given-names>Xue-Ling</given-names></name><name><surname>Zhu</surname><given-names>Ming-Jun</given-names></name><name><surname>Ma</surname><given-names>Feng-Xiang</given-names></name><name><surname>Chen</surname><given-names>Mei-Rui</given-names></name><name><surname>Luo</surname><given-names>Zong-Long</given-names></name><name><surname>Shen</surname><given-names>Hong-Wei</given-names></name></person-group><article-title>Integrative taxonomy of <tp:taxon-name><tp:taxon-name-part taxon-name-part-type="family" reg="Tetraplosphaeriaceae">Tetraplosphaeriaceae</tp:taxon-name-part></tp:taxon-name> from the Nujiang River Basin, China, reveals two new species and a new record</article-title><source>MycoKeys</source><day>18</day><month>06</month><year>2026</year><volume>134</volume><fpage>249</fpage><lpage>274</lpage><pub-id pub-id-type="doi">10.3897/mycokeys.134.194692</pub-id></mixed-citation></tp:treatment-meta><tp:nomenclature><tp:taxon-name><object-id xmlns:xlink="http://www.w3.org/1999/xlink" content-type="arpha" xlink:type="simple">E0422E8B-CDAC-55D8-911A-4826976AA609</object-id>
                    		<tp:taxon-name-part taxon-name-part-type="genus" reg="Aquatisphaeria">Aquatisphaeria</tp:taxon-name-part> <tp:taxon-name-part taxon-name-part-type="species" reg="compacta">compacta</tp:taxon-name-part>
                    	
                    		<object-id xmlns:xlink="http://www.w3.org/1999/xlink" xlink:type="simple">Fungal Names: FN 573533</object-id>
                    	</tp:taxon-name><tp:taxon-authority>(R.F. Castañeda, Guarro &amp; Cano) X.L. Ma, H.W. Shen &amp; Z.L. Luo</tp:taxon-authority><tp:taxon-status xmlns:xlink="http://www.w3.org/1999/xlink" xlink:type="simple">comb. nov.</tp:taxon-status></tp:nomenclature><tp:treatment-sec sec-type="Basionym"><title>Basionym.</title><p><italic><tp:taxon-name><tp:taxon-name-part taxon-name-part-type="genus" reg="Ceratosporella">Ceratosporella</tp:taxon-name-part> <tp:taxon-name-part taxon-name-part-type="species" reg="compacta">compacta</tp:taxon-name-part></tp:taxon-name></italic> R.F. Castañeda, Guarro &amp; Cano, Mycotaxon 60: 276 (1996).</p></tp:treatment-sec><tp:treatment-sec sec-type="Holotype"><title>Holotype.</title><p>Cuba: Viñales, Pinar del Río, on fallen decaying stem of unidentified member of the <tp:taxon-name><tp:taxon-name-part taxon-name-part-type="family" reg="Poaceae">Poaceae</tp:taxon-name-part></tp:taxon-name>, November 1994, R. F. Castañeda (INIFAT C94/162).</p></tp:treatment-sec><tp:treatment-sec sec-type="Notes"><title>Notes.</title><p><italic><tp:taxon-name><tp:taxon-name-part taxon-name-part-type="genus" reg="Ceratosporella">Ceratosporella</tp:taxon-name-part> <tp:taxon-name-part taxon-name-part-type="species" reg="compacta">compacta</tp:taxon-name-part></tp:taxon-name></italic> was introduced by <xref ref-type="bibr" rid="B7">Castañeda et al. (1996)</xref> from terrestrial decaying plant material in Cuba. The species is characterized by mononematosa, eramosa, erecta conidiophores; and monoblastic terminal, cylindrical conidiogenous cells, and cheirosporous, acrogenous, solitary conidia, composed of a basal cell and 4–5 vertical columns of cells, with rounded apical appendages surrounded by a gelatinous sheath (<xref ref-type="bibr" rid="B7">Castañeda et al. 1996</xref>). These characteristics are highly similar to those of <italic><tp:taxon-name><tp:taxon-name-part taxon-name-part-type="genus" reg="Aquatisphaeria">Aquatisphaeria</tp:taxon-name-part> <tp:taxon-name-part taxon-name-part-type="species" reg="fusispora">fusispora</tp:taxon-name-part></tp:taxon-name></italic>, but the column of <italic><tp:taxon-name><tp:taxon-name-part taxon-name-part-type="genus" reg="Ceratosporella">C.</tp:taxon-name-part> <tp:taxon-name-part taxon-name-part-type="species" reg="compacta">compacta</tp:taxon-name-part></tp:taxon-name></italic> is smaller than <italic><tp:taxon-name><tp:taxon-name-part taxon-name-part-type="genus" reg="Aquatisphaeria">A.</tp:taxon-name-part> <tp:taxon-name-part taxon-name-part-type="species" reg="fusispora">fusispora</tp:taxon-name-part></tp:taxon-name></italic> (65–70 × 4–5 µm vs. 63–95 × 4–8 µm) and with shorter appendages (15–46 µm vs. 5–158 µm). Therefore, based on highly similar morphological characteristics, we transferred <italic><tp:taxon-name><tp:taxon-name-part taxon-name-part-type="genus" reg="Ceratosporella">C.</tp:taxon-name-part> <tp:taxon-name-part taxon-name-part-type="species" reg="compacta">compacta</tp:taxon-name-part></tp:taxon-name></italic> to <italic><tp:taxon-name><tp:taxon-name-part taxon-name-part-type="genus" reg="Aquatisphaeria">Aquatisphaeria</tp:taxon-name-part></tp:taxon-name></italic> as <italic><tp:taxon-name><tp:taxon-name-part taxon-name-part-type="genus" reg="Aquatisphaeria">A.</tp:taxon-name-part> <tp:taxon-name-part taxon-name-part-type="species" reg="compacta">compacta</tp:taxon-name-part></tp:taxon-name></italic>.</p></tp:treatment-sec><ref-list><ref id="B7"><mixed-citation xmlns:xlink="http://www.w3.org/1999/xlink" xlink:type="simple">Castañeda Ruiz RF, Guarro J, Cano J (1996) Notes on conidial fungi. X. A new species of <italic><tp:taxon-name><tp:taxon-name-part taxon-name-part-type="genus">Ceratosporella</tp:taxon-name-part></tp:taxon-name></italic> and some new combinations. Mycotaxon 60: 275–281. <ext-link xlink:href="10.5962/p.415190" ext-link-type="doi" xlink:type="simple">https://doi.org/10.5962/p.415190</ext-link></mixed-citation></ref></ref-list></tp:taxon-treatment>
